# Supplementary material for: Treatment of ADHD: Drugs, psychological therapies, devices, complementary and alternative methods as well as the trends in clinical trials
Source: Front Pharmacol. 2022 Nov 17;13:1066988. doi: 10.3389/fphar.2022.1066988 (PMC9713849; doi:10.3389/fphar.2022.1066988)
Supplement: Supplementary file 2 [file DataSheet2.xlsx]

## Sheet: Agents in clinical trials
NCT Number	Pharmacological agents
NCT04027361	Amphetamine sulfate
NCT02253745	Ciforadenant
NCT01124708	Bradanicline
NCT00586573	Memantine hydrochloride
NCT01243242	Metadoxine
NCT01274221	Lisdexamfetamine dimesylate
NCT01127607	Lisdexamfetamine dimesylate
NCT04016779	Viloxazine
NCT04284059	Vitamin A;Vitamin D;Methylphenidate hydrochloride
NCT00683462	Ispronicline
NCT01725737	GlyTI-M
NCT02699086	PDC-1421
NCT00318981	Methylphenidate hydrochloride
NCT00697515	Lisdexamfetamine dimesylate
NCT01733680	Amiloride hydrochloride
NCT03834766	Amphetamine sulfate
NCT01351272	Methylphenidate hydrochloride
NCT00141063	Dexmethylphenidate hydrochloride
NCT00141050	Dexmethylphenidate hydrochloride
NCT01939353	Centanafadine
NCT01986062	Amphetamine sulfate
NCT01328756	Lisdexamfetamine dimesylate
NCT03325881	Mixed salts of a single-entity amphetamine product
NCT03563573	Potassium gluconate
NCT03618030	Methylphenidate hydrochloride
NCT03231800	Dasotraline
NCT03247530	Viloxazine
NCT03247543	Viloxazine
NCT03247517	Viloxazine
NCT03247556	Viloxazine
NCT02189772	Metadoxine
NCT01458340	Ampreloxetine
NCT03172481	Methylphenidate hydrochloride
NCT03103750	Vitamin D;Dextroamphetamine sulfate
NCT02734693	Dasotraline
NCT01924429	Lisdexamfetamine dimesylate
NCT02633527	Viloxazine
NCT02139111	Methylphenidate hydrochloride
NCT00181766	Atomoxetine
NCT02884544	Dextroamphetamine sulfate
NCT02168127	Methylphenidate hydrochloride
NCT02675400	Lisdexamfetamine dimesylate;Methylphenidate hydrochloride;Parent training_4
NCT00780208	Methylphenidate transdermal system
NCT02139124	Methylphenidate hydrochloride
NCT01709695	Guanfacine hydrochloride
NCT00801229	Lisdexamfetamine dimesylate
NCT02249299	Nabiximols
NCT00776009	Dexmethylphenidate hydrochloride
NCT01239030	Methylphenidate hydrochloride
NCT01727414	Methylphenidate hydrochloride
NCT01101022	Lisdexamfetamine dimesylate
NCT00641329	Clonidine hydrochloride;STIMMED
NCT01685281	Metadoxine
NCT00586157	Methylphenidate transdermal system
NCT01876719	AR08
NCT02059642	Metadoxine
NCT01107496	Viloxazine
NCT01364662	Molindone hydrochloride
NCT00181571	Methylphenidate hydrochloride
NCT00181675	Galantamine hydrobromide
NCT04016792	Viloxazine
NCT00585910	Atomoxetine;Methylphenidate hydrochloride
NCT00301236	Dexmethylphenidate hydrochloride
NCT00315276	Modafinil
NCT02604407	Mixed salts of a single-entity amphetamine product
NCT02477748	Metadoxine
NCT03460652	Dexmethylphenidate hydrochloride/Serdexmethylphinidate chloride
NCT00506727	Mixed salts of a single-entity amphetamine product
NCT00499863	Methylphenidate transdermal system
NCT03638466	Molindone hydrochloride
NCT02466425	Mixed salts of a single-entity amphetamine product
NCT00507065	Mixed salts of a single-entity amphetamine product
NCT03292952	Dexmethylphenidate hydrochloride/Serdexmethylphinidate chloride
NCT01933880	Methylphenidate hydrochloride
NCT00190736	Atomoxetine
NCT00228540	Modafinil
NCT00214981	Modafinil
NCT01533493	Memantine hydrochloride;Methylphenidate hydrochloride
NCT01711021	Amphetamine transdermal system
NCT00429091	Sofinicline
NCT01777048	Methylphenidate hydrochloride;Omega 3 fatty acids
NCT00931398	Methylphenidate hydrochloride
NCT01863459	Lisdexamfetamine dimesylate
NCT00181948	Atomoxetine
NCT00735371	Lisdexamfetamine dimesylate
NCT01269463	Methylphenidate hydrochloride
NCT00475735	MK-0249
NCT02225639	Methylphenidate hydrochloride
NCT00181740	Methylphenidate hydrochloride
NCT03260205	Lisdexamfetamine dimesylate
NCT00264797	Methylphenidate hydrochloride
NCT04085172	Guanfacine hydrochloride
NCT00367835	Guanfacine hydrochloride
NCT02501798	Methylphenidate hydrochloride
NCT01816074	Parent training_6;Lisdexamfetamine dimesylate
NCT03375021	CX-717
NCT01472991	Bradanicline
NCT01844427	Memantine hydrochloride
NCT01012375	AZD1446
NCT02215538	Methylphenidate hydrochloride
NCT01835548	Methylphenidate hydrochloride
NCT04219280	Methylphenidate hydrochloride
NCT04240756	Parent training_7;Mixed salts of a single-entity amphetamine product
NCT03062839	Melatonin
NCT00443391	Pozanicline
NCT00552266	Methylphenidate hydrochloride
NCT03511976	Classroom management;Daily report card;Enhanced daily report card;Methylphenidate hydrochloride;Mixed salts of a single-entity amphetamine product
NCT00799409	Methylphenidate hydrochloride
NCT00867451	Sleep intervention_1;Melatonin
NCT00391729	Pozanicline
NCT03580005	Methylphenidate hydrochloride
NCT02677519	Methylphenidate hydrochloride
NCT00257725	Methylphenidate hydrochloride
NCT00517647	Atomoxetine
NCT00181987	Methylphenidate hydrochloride
NCT00550147	Methylphenidate hydrochloride;Quetiapine
NCT02255565	Methylphenidate hydrochloride
NCT02704390	Methylphenidate hydrochloride
NCT02555150	Methylphenidate hydrochloride;Lisdexamfetamine dimesylate
NCT02618434	Molindone hydrochloride;SOC
NCT02618408	Molindone hydrochloride;SOC
NCT01220440	Methylphenidate hydrochloride;Dextroamphetamine sulfate
NCT00444574	Methylphenidate transdermal system
NCT01330693	Atomoxetine
NCT02450890	Methylphenidate hydrochloride
NCT01721330	Naltrexone hydrochloride
NCT00572026	Methylphenidate transdermal system
NCT01654250	Methylphenidate hydrochloride
NCT00712699	Mixed salts of a single-entity amphetamine product
NCT00918567	Atomoxetine;Behavior modification therapy
NCT01554046	Methylphenidate hydrochloride
NCT01342445	Lisdexamfetamine dimesylate
NCT04507204	Methylphenidate hydrochloride
NCT01070394	Lisdexamfetamine dimesylate
NCT01146002	Guanfacine hydrochloride
NCT00995085	Metadoxine
NCT00458445	Mixed salts of a single-entity amphetamine product
NCT01124032	Methylphenidate hydrochloride
NCT00664703	Lobeline sulfate
NCT01259492	Methylphenidate hydrochloride
NCT00953862	Atomoxetine
NCT02777931	Fasoracetam
NCT01853280	Methylphenidate hydrochloride;Levomefolic acid
NCT00486122	Atomoxetine
NCT00938743	Atomoxetine
NCT03945175	Mixed salts of a single-entity amphetamine product
NCT01675804	Computerized cognitive rehabilitation;Methylphenidate hydrochloride
NCT00190957	Atomoxetine
NCT02172183	Cognitive behavioral therapy_2;Methylphenidate hydrochloride;Atomoxetine
NCT02428088	Dasotraline
NCT00414921	Clonidine hydrochloride;Methylphenidate hydrochloride
NCT01835093	Tipepidine
NCT01012622	Methylphenidate hydrochloride
NCT00506285	Methylphenidate transdermal system
NCT00441649	Methylphenidate hydrochloride
NCT01985581	Guanfacine hydrochloride;STIMMED
NCT00754208	Methylphenidate hydrochloride
NCT01244490	Guanfacine hydrochloride
NCT00622427	Ramelteon
NCT02276209	Dasotraline
NCT03659929	Amphetamine sulfate
NCT01099059	Amantadine
NCT00500071	Lisdexamfetamine dimesylate
NCT00191035	Atomoxetine
NCT01270555	Bupropion hydrochloride
NCT01552915	Lisdexamfetamine dimesylate
NCT00962104	Atomoxetine
NCT01552902	Lisdexamfetamine dimesylate
NCT02402166	Lisdexamfetamine dimesylate
NCT00997984	Guanfacine hydrochloride
NCT02327013	Vortioxetine
NCT00730249	Methylphenidate hydrochloride
NCT02286817	Fasoracetam
NCT00686933	Pozanicline
NCT00279409	Aripiprazole;STIMMED;Parent training_10
NCT00877487	Lisdexamfetamine dimesylate
NCT00784654	Lisdexamfetamine dimesylate
NCT00619840	Methylphenidate hydrochloride
NCT02635035	Lisdexamfetamine dimesylate
NCT00763971	Lisdexamfetamine dimesylate
NCT02160262	Dasotraline
NCT00734578	Guanfacine hydrochloride;STIMMED
NCT02808104	Mazindol
NCT02547428	Centanafadine
NCT02683265	Methylphenidate hydrochloride
NCT02520388	Methylphenidate hydrochloride
NCT02493777	Methylphenidate hydrochloride
NCT00904670	Methylphenidate hydrochloride
NCT00564954	Dexmethylphenidate hydrochloride
NCT00556959	Clonidine hydrochloride
NCT00482313	Methylphenidate hydrochloride
NCT00700427	Atomoxetine
NCT03597503	Molindone hydrochloride;SOC
NCT01040702	Methylphenidate hydrochloride
NCT00989950	Methylphenidate transdermal system
NCT01069523	Guanfacine hydrochloride
NCT03662763	Guanfacine hydrochloride
NCT00018863	Methylphenidate hydrochloride
NCT00428792	Methylphenidate hydrochloride
NCT01692782	Dasotraline
NCT00029614	Atomoxetine
NCT01174355	ND0801
NCT02780102	Cognitive-motor rehabilitation;Methylphenidate hydrochloride
NCT00254462	Atomoxetine;Parent training_11
NCT00783835	Methylphenidate hydrochloride
NCT00610441	MK-8777
NCT00031395	Clonidine hydrochloride;Methylphenidate hydrochloride
NCT00510276	Atomoxetine
NCT00554385	Pozanicline
NCT01081132	Guanfacine hydrochloride
NCT00152035	Mixed salts of a single-entity amphetamine product
NCT00546910	Atomoxetine
NCT03536390	Methylphenidate hydrochloride
NCT00557011	Lisdexamfetamine dimesylate;Mixed salts of a single-entity amphetamine product
NCT00640419	Pozanicline
NCT00202605	Mixed salts of a single-entity amphetamine product
NCT00528697	Pozanicline
NCT00640185	Pozanicline
NCT00050622	Low-intensity behavioral modification;High-intensity behavioral modification;Methylphenidate hydrochloride
NCT02287038	Atomoxetine
NCT00150579	Mixed salts of a single-entity amphetamine product
NCT04081363	Centanafadine
NCT00485550	Atomoxetine;Methylphenidate hydrochloride
NCT00191659	Atomoxetine
NCT00191542	Atomoxetine;Psychoeducation_1
NCT00152022	Mixed salts of a single-entity amphetamine product
NCT00807222	Lisdexamfetamine dimesylate
NCT00150592	Guanfacine hydrochloride
NCT00466791	Methylphenidate transdermal system
NCT00343811	Modafinil
NCT00150618	Guanfacine hydrochloride
NCT04333394	Mixture probiotics_1;Methylphenidate hydrochloride
NCT00557960	Mixed salts of a single-entity amphetamine product;Atomoxetine
NCT00152009	Guanfacine hydrochloride
NCT01439126	Clonidine hydrochloride
NCT00337285	Lisdexamfetamine dimesylate
NCT00061087	Bupropion hydrochloride;Methylphenidate hydrochloride
NCT00151970	Methylphenidate transdermal system
NCT00136734	Methylphenidate hydrochloride
NCT00446537	Methylphenidate hydrochloride
NCT01177306	Guanfacine hydrochloride
NCT00334880	Lisdexamfetamine dimesylate
NCT00889915	Methylphenidate transdermal system;Lisdexamfetamine dimesylate;Methylphenidate hydrochloride;Mixed salts of a single-entity amphetamine product
NCT00890240	Bavisant
NCT03242772	Amphetamine sulfate;ESDM informed parent coaching
NCT00890292	Bavisant
NCT00252278	Atomoxetine
NCT00048360	Bupropion hydrochloride
NCT02333149	Melatonin;STIMMED
NCT00824317	Methylphenidate hydrochloride
NCT00360269	Atomoxetine;Motivational enhancement therapy
NCT00323947	Methylphenidate hydrochloride
NCT04143217	Viloxazine;STIMMED
NCT00907218	Varenicline
NCT00983814	Droxidopa;Carbidopa
NCT00880217	Bavisant
NCT00607919	Atomoxetine
NCT03446885	Lisdexamfetamine dimesylate
NCT03324581	OPC-64005
NCT00269815	Methylphenidate hydrochloride
NCT02255513	Methylphenidate hydrochloride
NCT03006367	Fasoracetam
NCT00467428	NS-2359
NCT00249353	Methylphenidate hydrochloride
NCT02083783	Amphetamine sulfate
NCT00940693	Duloxetine hydrochloride
NCT00221962	Aripiprazole
NCT03609619	Fasoracetam
NCT00116259	Aripiprazole
NCT03265119	Fasoracetam
NCT01065259	Methylphenidate hydrochloride;Atomoxetine
NCT00305370	Aripiprazole;Methylphenidate hydrochloride
NCT00485628	Atomoxetine
NCT01156051	Guanfacine hydrochloride
NCT00928148	Mixed salts of a single-entity amphetamine product
NCT00556296	Lisdexamfetamine dimesylate
NCT00485459	Atomoxetine
NCT01207622	Atomoxetine
NCT01873729	Naltrexone hydrochloride
NCT00568685	Atomoxetine
NCT00486083	Atomoxetine;Methylphenidate hydrochloride
NCT01060150	Methylphenidate hydrochloride
NCT00429273	Guanfacine hydrochloride;Dexmethylphenidate hydrochloride
NCT00716274	Atomoxetine
NCT01081145	Guanfacine hydrochloride
NCT00937040	Methylphenidate hydrochloride
NCT00152750	Clonidine hydrochloride
NCT00531752	PF-03654746
NCT00693212	Methylphenidate hydrochloride
NCT00318448	Zolpidem tartrate
NCT00174226	Atomoxetine;Buspirone hydrochloride
NCT00191295	Atomoxetine
NCT03605849	Centanafadine
NCT03605680	Centanafadine
NCT03605836	Centanafadine
NCT00191945	Atomoxetine
NCT00447278	Atomoxetine
NCT00190775	Atomoxetine
NCT00320528	Atomoxetine
NCT00190879	Atomoxetine
NCT01099072	Methylphenidate hydrochloride;Carnitine
NCT00799487	Methylphenidate hydrochloride
NCT03088267	Amphetamine sulfate
NCT00218322	Atomoxetine
NCT00936299	Bupropion hydrochloride;Cognitive behavioral therapy_11
NCT03935646	Mixed salts of a single-entity amphetamine product
NCT00307684	Methylphenidate hydrochloride
NCT00142961	Atomoxetine
NCT00714688	Methylphenidate hydrochloride
NCT00553319	Mixed salts of a single-entity amphetamine product
NCT00794625	Valproate sodium;Risperidone;Family counseling;Dextroamphetamine sulfate;Methylphenidate hydrochloride
NCT01416064	Molindone hydrochloride
NCT02638168	Methylphenidate hydrochloride
NCT00326391	Methylphenidate hydrochloride
NCT00566449	Bavisant
NCT00514202	Dextroamphetamine sulfate;Cognitive behavioral therapy_12
NCT00566371	Atomoxetine
NCT02063945	Methylphenidate hydrochloride;Risperidone
NCT00418262	Atomoxetine
NCT00419445	GTS-21 dihydrochloride
NCT04569357	Prospecta
NCT00687609	Atomoxetine
NCT03785223	Methylphenidate hydrochloride
NCT04398225	Centanafadine
NCT02141113	Guanfacine hydrochloride;STIMMED
NCT01074294	Brexpiprazole;STIMMED
NCT02827513	Centanafadine
NCT01323192	Methylphenidate hydrochloride
NCT02566824	Cognitive behavioral therapy_5;Social skills training_2;Methylphenidate hydrochloride;Mixed salts of a single-entity amphetamine product;Dextroamphetamine sulfate
NCT02210728	Cognitive behavioral therapy_6;Methylphenidate hydrochloride;Mixed salts of a single-entity amphetamine product;Dextroamphetamine sulfate
NCT02096952	Methylphenidate hydrochloride
NCT02315651	Coenzyme Q10;Methylphenidate hydrochloride
NCT00246207	Methylphenidate hydrochloride
NCT00178503	Methylphenidate hydrochloride
NCT02163915	TAK-137
NCT03337646	Lisdexamfetamine dimesylate
NCT00191048	Atomoxetine
NCT00965419	Edivoxetine
NCT00922636	Edivoxetine
NCT00866996	Methylphenidate hydrochloride;Atomoxetine
NCT00829881	Betahistine
NCT00485797	Methylphenidate hydrochloride
NCT00471354	Atomoxetine
NCT00562055	Atomoxetine;Reboxetine
NCT00191386	Atomoxetine
NCT00216918	Atomoxetine
NCT00246220	Methylphenidate hydrochloride
NCT00191516	Atomoxetine
NCT00191737	Atomoxetine
NCT02807870	Methylphenidate hydrochloride;Parent training_12;Parental psychoeducation
NCT00191880	Atomoxetine
NCT00406354	Atomoxetine
NCT04152629	Methylphenidate hydrochloride;Lisdexamfetamine dimesylate
NCT00190931	Atomoxetine
NCT02736656	Viloxazine
NCT00191906	Atomoxetine
NCT00386581	Atomoxetine
NCT02457819	Dasotraline
NCT00417794	Atomoxetine
NCT00192023	Atomoxetine
NCT00399763	Atomoxetine;Cognitive behavioral therapy_13
NCT00012584	Methylphenidate hydrochloride;Fluvoxamine maleate
NCT00380692	Atomoxetine
NCT00536419	Methylphenidate hydrochloride
NCT00310986	Breathing meditation;Methylphenidate hydrochloride
NCT01924143	Ampreloxetine
NCT01393574	Melatonin;Methylphenidate hydrochloride
NCT00183391	Atomoxetine;Methylphenidate hydrochloride
NCT00297739	Risperidone
NCT02803229	Mixed salts of a single-entity amphetamine product
NCT00530257	Methylphenidate hydrochloride
NCT00856973	Eszopiclone
NCT02195167	Dasotraline
NCT00190684	Atomoxetine
NCT00000275	Flupentixol
NCT00228046	Divalproex sodium;Family counseling;Behavior management training with parents;Dextroamphetamine sulfate;Methylphenidate hydrochloride;Mixed salts of a single-entity amphetamine product
NCT02305134	Tipepidine
NCT04647903	Dextroamphetamine sulfate(ADAIR)
NCT04232644	Dextroamphetamine sulfate(ADAIR)
NCT00796302	Methylphenidate hydrochloride;Risperidone;Parent training_13
NCT00299234	Atomoxetine
NCT01660425	Parenting enhancement training;Methylphenidate hydrochloride
NCT00393042	Dexmethylphenidate hydrochloride;Mixed salts of a single-entity amphetamine product
NCT00733356	Lisdexamfetamine dimesylate
NCT02352051	Atomoxetine;Methylphenidate hydrochloride
NCT00000268	Bupropion hydrochloride;Methylphenidate hydrochloride
NCT00517504	Methylphenidate hydrochloride
NCT00015054	Methylphenidate hydrochloride
NCT00015223	Methylphenidate hydrochloride
NCT01133847	Intensive reading instruction;Parent training_13;Methylphenidate hydrochloride;Mixed salts of a single-entity amphetamine product;Guanfacine hydrochloride;Atomoxetine
NCT00498173	Atomoxetine
NCT03730194	Melatonin;Bedtime bank
NCT03292848	Brexpiprazole
NCT00025779	Methylphenidate hydrochloride;Guanfacine hydrochloride
NCT00205699	Risperidone;Aripiprazole;Olanzapine
NCT00169611	Methylphenidate hydrochloride

## Sheet: INN + drug class
INN	Class1	Class2	Class3
Ciforadenant	Pharmacological	Small Molecule	Antineoplastic
Bradanicline	Pharmacological	Small Molecule	Alpha7 neuronal nicotinic acetylcholine receptor agonist
Memantine hydrochloride	Pharmacological	Small Molecule	Dementia therapeutic agent
Methylphenidate hydrochloride	Pharmacological	Small Molecule	Central nervous system stimulant
Methylphenidate transdermal system	Pharmacological	Small Molecule	Central nervous system stimulant
Metadoxine	Pharmacological	Small Molecule	Hepatoprotectant
Lisdexamfetamine dimesylate	Pharmacological	Small Molecule	Central nervous system stimulant
Viloxazine	Pharmacological	Small Molecule	Antidepressant
Ispronicline	Pharmacological	Small Molecule	Dementia therapeutic agent
AZD1446	Pharmacological	Small Molecule	Dementia therapeutic agent
GlyTI-M	Pharmacological	Small Molecule	Endogenous glycine transporter 1 inhibitor
PDC-1421	Pharmacological	Small Molecule	Antidepressant
Amiloride hydrochloride	Pharmacological	Small Molecule	Diuretic
Amphetamine sulfate	Pharmacological	Small Molecule	Central nervous system stimulant
Amphetamine transdermal system	Pharmacological	Small Molecule	Central nervous system stimulant
Dextroamphetamine sulfate	Pharmacological	Small Molecule	Central nervous system stimulant
Dextroamphetamine sulfate(ADAIR)	Pharmacological	Small Molecule	Central nervous system stimulant
Dexmethylphenidate hydrochloride	Pharmacological	Small Molecule	Central nervous system stimulant
Centanafadine	Pharmacological	Small Molecule	Antidepressant
Mixed salts of a single-entity amphetamine product	Pharmacological	Small Molecule	Central nervous system stimulant
Potassium gluconate	Pharmacological	Small Molecule	Food additive
Levomefolic acid	Pharmacological	Small Molecule	Food additive
Dasotraline	Pharmacological	Small Molecule	Antidepressant
Ampreloxetine	Pharmacological	Small Molecule	Antidepressant
Atomoxetine	Pharmacological	Small Molecule	ADHD agent
Guanfacine hydrochloride	Pharmacological	Small Molecule	Alpha2 adrenergic receptor agonist
Nabiximols	Pharmacological	Small Molecule	Pain relief
Clonidine hydrochloride	Pharmacological	Small Molecule	Alpha2 adrenergic receptor agonist
AR08	Pharmacological	Small Molecule	Alpha2 adrenergic receptor agonist
Molindone hydrochloride	Pharmacological	Small Molecule	Typical antipsychotic
Galantamine hydrobromide	Pharmacological	Small Molecule	Dementia therapeutic agent
Modafinil	Pharmacological	Small Molecule	Central nervous system stimulant
Serdexmethylphenidate chloride	Pharmacological	Small Molecule	Central nervous system stimulant
Sofinicline	Pharmacological	Small Molecule	Dementia therapeutic agent
MK-0249	Pharmacological	Small Molecule	Histamine H3 receptor antagonist
CX-717	Pharmacological	Small Molecule	AMPA receptor positive allosteric modulator
MK-8777	Pharmacological	Small Molecule	AMPA receptor positive allosteric modulator
Melatonin	Pharmacological	Small Molecule	Sedative-hypnotic
Pozanicline	Pharmacological	Small Molecule	Dementia therapeutic agent
Quetiapine	Pharmacological	Small Molecule	Atypical antipsychotic
Naltrexone hydrochloride	Pharmacological	Small Molecule	Opiate antagonist
Lobeline sulfate	Pharmacological	Small Molecule	Respiratory stimulant
Fasoracetam	Pharmacological	Small Molecule	Nootropic
Tipepidine	Pharmacological	Small Molecule	Antitussive
Ramelteon	Pharmacological	Small Molecule	Hypnotic
Amantadine	Pharmacological	Small Molecule	Antiparkinsonian
Bupropion hydrochloride	Pharmacological	Small Molecule	Antidepressant
Vortioxetine	Pharmacological	Small Molecule	Antidepressant
Aripiprazole	Pharmacological	Small Molecule	Atypical antipsychotic
Mazindol	Pharmacological	Small Molecule	Appetite suppressant
ND0801	Pharmacological	Small Molecule	Antidepressant
Bavisant	Pharmacological	Small Molecule	Histamine H3 receptor antagonist
Varenicline	Pharmacological	Small Molecule	Smoking cessation adjunct
Droxidopa	Pharmacological	Small Molecule	Antiparkinsonian
Carbidopa	Pharmacological	Small Molecule	Antiparkinsonian
OPC-64005	Pharmacological	Small Molecule	Antidepressant
NS-2359	Pharmacological	Small Molecule	Antidepressant
Duloxetine hydrochloride	Pharmacological	Small Molecule	Antidepressant
PF-03654746	Pharmacological	Small Molecule	Histamine H3 receptor antagonist
Zolpidem tartrate	Pharmacological	Small Molecule	Sedative-hypnotic
Eszopiclone	Pharmacological	Small Molecule	Sedative-hypnotic
Buspirone hydrochloride	Pharmacological	Small Molecule	Anxiolytic
Valproate sodium	Pharmacological	Small Molecule	Anticonvulsant
Risperidone	Pharmacological	Small Molecule	Atypical antipsychotic
GTS-21 dihydrochloride	Pharmacological	Small Molecule	Alpha7 neuronal nicotinic acetylcholine receptor agonist
Prospecta	Pharmacological	Antibody	Nootropic
Brexpiprazole	Pharmacological	Small Molecule	Atypical antipsychotic
TAK-137	Pharmacological	Small Molecule	AMPA receptor positive allosteric modulator
Edivoxetine	Pharmacological	Small Molecule	Antidepressant
Betahistine	Pharmacological	Small Molecule	Antivertigo
Reboxetine	Pharmacological	Small Molecule	Antidepressant
Divalproex sodium	Pharmacological	Small Molecule	Anticonvulsant
Flupentixol	Pharmacological	Small Molecule	Typical antipsychotic
Brexpiprazole	Pharmacological	Small Molecule	Atypical antipsychotic
Olanzapine	Pharmacological	Small Molecule	Atypical antipsychotic
Oxytocin	Pharmacological	Biotech	Oxytocic hormone
Fluvoxamine maleate	Pharmacological	Small Molecule	Antidepressant
